# Supplementary material for: A self-oblique exercise that activates the coordinated activity of abdominal and hip muscles–A pilot study
Source: PLoS One. 2021 Aug 12;16(8):e0255035. doi: 10.1371/journal.pone.0255035 (PMC8360586; doi:10.1371/journal.pone.0255035)
Supplement: S1 File — (XLSX) [file pone.0255035.s001.xlsx]

## Sheet: Sheet1
Number	Age (years)	Height (m)	Weight (kg)	Sports experience (years)	AC_RA	Plank_RA	Supine SOE-40_RA	Supine SOE-70_RA	Half kneeling SOE-40_RA	AC_REO	Plank_REO	Supine SOE-40_REO	Supine SOE-70_REO	Half kneeling SOE-40_REO	AC_LEO	Plank_LEO	Supine SOE-40_LEO	Supine SOE-70_LEO	Half kneeling SOE-40_LEO	AC_RIO	Plank_RIO	Supine SOE-40_RIO	Supine SOE-70_RIO	Half kneeling SOE-40_RIO	AC_LIO	Plank_LIO	Supine SOE-40_LIO	Supine SOE-70_LIO	Half kneeling SOE-40_LIO	AC_Gmed	Plank_Gmed	Supine SOE-40_Gmed	Supine SOE-70_Gmed	Half kneeling SOE-40_Gmed	AC_ADD	Plank_ADD	Supine SOE-40_ADD	Supine SOE-70_ADD	Half kneeling SOE-40_ADD
1	27	1.72	65	11	31.9287	33.0608	7.30818	20.8805	3.2935	7.39927	79.6703	9.10256	18.2418	9.28571	7.01686	67.834	45.7847	95.9792	50.1946	39.3309	36.4341	20.2366	55.6508	15.0551	32.6101	37.1384	18.5849	52.1069	8.84906	3.56634	9.63107	9.0712	19.4822	8.07767	4.64986	10.9944	11.5266	25.4902	24.3417
2	23	1.68	53	13	41.1855	42.2036	19.5537	38.3821	9.53975	9.83479	47.8134	21.7201	56.4626	13.2167	14.4169	43.3425	50.1377	149.587	57.8512	29.3122	23.2804	45.3704	83.4656	35.7011	13.1087	11.5813	23.3423	43.3962	40.2516	1.13296	2.33144	10.4348	33.9635	17.4669	1.41515	5.13185	12.0352	53.9554	32.522
3	25	1.81	75	6	58.7644	57.9023	52.2989	77.8736	15.2011	27.1051	63.1524	43.2498	68.7543	21.1552	25.2033	45.4472	68.8889	119.241	38.645	31.8259	23.2272	62.3779	98.3015	38.7473	38.403	25.9316	36.3752	48.9227	12.3321	0.629303	0.848866	7.85474	16.6247	3.82452	4.77308	11.9718	27.1831	80.2817	26.8388
4	23	1.76	70	14	77.4169	41.508	35.237	34.1545	14.8936	30.195	52.4291	32.4645	65.4255	32.695	18.3945	54.3272	53.211	70.6422	40.7645	57.6717	44.8409	33.4841	41.34	29.8492	44.8345	38.026	25.4255	37.305	69.0307	1.48037	3.56347	8.01826	15.6895	10.8037	2.41748	3.66343	22.2168	49.822	36.4239
5	22	1.68	71	10	17.8414	20.6461	6.38767	8.94273	2.56241	4.06667	19.7849	18.3441	20.3656	6.31398	2.39048	16.381	78.7755	121.224	12.8571	14.303	20.3434	66.5051	113.535	11.5556	9.15344	23.4392	11.7813	13.0688	4.90653	0.583118	15.1852	4.46167	8.5702	2.43066	4.4697	8.58225	17.8463	13.2359	11.8398
6	28	1.6	60	12	35.9539	20.3354	13.7526	31.1426	11.3312	8.26896	16.3662	9.27039	17.0243	9.51359	11.634	29.8257	30.5447	81.0458	50.5664	26.7892	16.5196	19.5098	45.7353	19.0686	26.2069	11.3563	11.7011	28	6.65517	1.3729	1.17458	11.2661	22.3541	3.71909	2.31285	3.63873	24.0968	53.9292	19.4786
7	30	1.66	54	12	27.1324	23.6029	5.70833	16.0784	3.2549	14.0504	32.9457	10.0775	18.9729	6.25969	5.90214	30.1682	31.5596	71.7125	13.7768	13.5452	15.5226	19.6045	31.4407	5.12994	22.5941	23.3871	15.1075	24.7715	15.8199	1.76332	3.17596	3.17968	10.9913	7.38538	3.16498	3.02469	14.0348	23.1033	7.77778
8	23	1.69	65	15	34.714	18.3925	7.78107	12.6923	1.78895	7.63964	31.045	11.3694	18.8649	5.43243	7.37089	35.892	31.8545	83.5681	22.0188	75.9036	35.241	28.6345	52.9518	6.44578	64.076	31.0708	15.4577	30.3282	5.99309	2.3242	8.1484	14.0411	26.8493	21.3242	1.27778	9.1037	5.85926	13.363	9.58519
9	21	1.69	68	10	33.5335	33.6336	34.6346	82.8328	10.4505	9.12541	24.9835	24.7525	71.4191	14.2574	7.36364	26.3384	50.4293	105.303	57.0202	22.4788	35.1424	37.3749	88.6451	11.0662	21.9774	39.3503	28.6723	60.3955	9.66102	1.74016	5.97375	15.4331	36.2205	15.5381	3.49954	8.30102	23.5734	54.5706	43.7673
10	21	1.77	71	14	35.6082	22.2591	16.3033	24.06	5.30648	18.7121	37.2273	32.8485	65.9091	22.6364	12.5389	16.9257	69.6028	153.713	32.677	18.0791	15.0282	46.6102	129.944	26.5254	22.7548	17.6033	22.6171	47.1074	17.3829	2.85542	3.33133	13.996	50.3414	14.2972	5.77018	6.21053	14.9298	57.8947	30.9298
11	22	1.77	65	2	22.6206	15.6496	20.1782	42.3905	1.97847	6.25926	69.0058	34.0546	69.7661	15.5361	5.33333	56.8438	37.343	54.8631	130.113	17.6211	19.5442	18.5043	49.886	8.80342	24.0568	25.3747	22.416	56.0724	9.76744	2.00898	6.06734	17.8114	45.4545	24.5791	6.25626	7.89981	16.6281	75.0289	51.8112
12	21	1.68	58	10	18.5609	27.909	11.476	28.4379	3.81304	3.586	37.2298	6.74277	13.7747	6.4688	2.77703	22.4775	28.0856	72.2973	25.5068	25.2604	32.4306	23.4549	53.6979	13.6632	25.265	43.8632	15.8974	57.4359	5.34701	1.45747	3.36092	9.57471	21.1379	10.2184	4.53271	7.56231	29.9065	68.5358	26.4097
13	23	1.62	51	7	21.1553	17.4785	7.98595	12.8884	3.98126	24.1445	30.531	21.0914	30.0295	13.5103	17.8797	26.6034	30.9388	44.9367	68.6709	50.4902	20.049	20.2328	35.1838	14.7794	44.4444	16.3695	14.2636	21.2403	50.7752	2.96358	2.73841	11.0927	18.0795	8.01325	2.47531	12.5154	18.7191	36.142	48.287
14	21	1.71	61	16	35.0466	27.4709	3.91608	10.4196	2.91375	24.1471	29.2488	6.80751	10.4851	4.65728	28.0674	36.8085	30.7801	47.5355	34.6809	54.4138	31.6092	13.4943	23.7011	8.78161	26.1224	12.1283	5.16035	10.9135	3.30029	3.66966	3.50822	21.6891	32.5859	5.90433	3.9881	2.45323	12.7296	16.9728	9.2432
15	25	1.65	48	6	30.6518	13.6685	10.689	23.5382	2.63873	11.8303	21.5152	4.1697	8.37576	4.90909	8.24373	19.4982	22.1505	28.3513	69.4265	25.8138	14.6562	18.1636	21.1923	4.56919	41.0297	17.5916	14.4503	37.6963	10.2373	3.02675	7.81893	24.4856	23.3539	11.2963	3.9726	3.88699	21.347	38.0137	27.7397
16	26	1.7	60	18	39.7685	60.4938	30.9877	96.9136	4.52623	3.79085	36.9281	8.76634	28.031	4.41176	5.66116	37.5758	33.4298	69.5592	25.8264	20.0905	29.4118	19.1478	69.5324	6.74962	18.9986	35.5042	12.8782	48.5994	2.35364	1.10723	2.79138	12.6107	18.2051	9.73193	4.32848	7.68608	8.98867	22.4757	26.0356
17	25	1.68	65	7.5	23.4056	16.4396	25.4902	62.0227	9.72136	4.3832	23.5564	10.9711	18.4777	8.47769	5.85185	13.3704	11.4938	32.8272	24.0988	17.1457	18.6327	19.1018	52.5948	10.3393	21.2342	31.6667	18.3861	52.2152	12.0781	0.832353	1.83431	4.64706	17.7745	6.17647	2.13316	3.39028	2.71134	15.6373	15.5935
18	25	1.83	70	11	22.9608	28.3922	4.76078	13.7451	2.98431	4.49844	31.2305	6.82243	15.9034	9.25234	5.61562	30.5556	23.0931	45.3153	46.3664	35.514	43.6449	15.0156	31.5265	16.4798	26.6933	27.4933	7.27467	22.8267	21.84	1.39614	13.8808	18.5024	26.7955	7.83253	10.1199	9.04077	17.7698	22.3741	21.5827
19	26	1.68	59	10	55.4479	42.5343	25.3027	54.1969	6.24294	16.888	47.526	21.5104	38.0339	10.1042	16.7429	43.1238	49.9238	84.381	35.8095	20.0295	17.3156	76.6962	101.77	9.30678	40.0383	38.4291	27.3436	39.7446	3.35888	1.73998	1.94044	12.7491	30.1489	27.8351	4.55041	3.91462	20.1181	55.2225	52.4977
20	34	1.77	71	6	22.6526	13.216	9.63615	13.1925	2.7993	6.61348	35.4255	14.1844	17.8723	13.7766	3.32214	24.7637	37.4502	75.4975	28.3458	19.942	21.5072	28.6377	47.6232	13.5072	20.4023	19.6264	11.1494	17.7011	26.5517	1.19027	4.02432	5.76538	11.7167	23.2904	5.5969	6.60465	23.5039	71.4729	63.876
